# Supplementary material for: PEMT Mediates Hepatitis C Virus-Induced Steatosis, Explains Genotype-Specific Phenotypes and Supports Virus Replication
Source: Int J Mol Sci. 2023 May 15;24(10):8781. doi: 10.3390/ijms24108781 (PMC10218061; doi:10.3390/ijms24108781)
Supplement: Supplementary file 1 [file ijms-24-08781-s001.zip]

Archive with 1 entries (1 files):
- ijms-2373751-supplementary.pdf
